# Supplementary material for: Analysis of Volatile Compounds in Jinhua ham Using Three Extraction Methods Combined with Gas Chromatography–Time-of-Flight Mass Spectrometry
Source: Foods. 2022 Dec 2;11(23):3897. doi: 10.3390/foods11233897 (PMC9735730; doi:10.3390/foods11233897)
Supplement: Supplementary file 1 [file foods-11-03897-s001.zip]

Archive with 1 entries (1 files):
- foods-2004329-supplementary.pdf
